# Supplementary material for: Predictive Factors for Difficult Laparoscopic Cholecystectomies in Acute Cholecystitis
Source: Diagnostics (Basel). 2024 Feb 5;14(3):346. doi: 10.3390/diagnostics14030346 (PMC10855974; doi:10.3390/diagnostics14030346)
Supplement: Supplementary file 1 [file diagnostics-14-00346-s001.zip]

Archive with 1 entries (1 files):
- diagnostics-2843217-supplementary.pdf
